# Supplementary material for: Effects of low-dose milk protein supplementation following low-to-moderate intensity exercise training on muscle mass in healthy older adults: a randomized placebo-controlled trial
Source: Eur J Nutr. 2020 Jun 10;60(2):917–28. doi: 10.1007/s00394-020-02302-4 (PMC7900046; doi:10.1007/s00394-020-02302-4)
Supplement: Supplementary file 1 — (XLSX 98 kb) [file 394_2020_2302_MOESM1_ESM.xlsx]

## Sheet: Data
ID	Sex	Age	Group	Height	Compliance			Steps	BMI	Body fat	Total energy			Protein			Fat			Carbohydrate			Body weight			Fat mass			Lean body mass			Grip strength			Maximal walking speed			Knee extension strength			Knee flexion strength			Timed Up and Go test			Sit-to-stand test
				cm	Supplementation	Exercise	Lesson	step/d	kg/m2	%	kcal/d			g/d			g/d			g/d			kg			kg			kg			kg			m/s			N･m			N･m			sec			sec
					%	%	%				Before	3 Mo	6Mo	Before	3 Mo	6Mo	Before	3 Mo	6Mo	Before	3 Mo	6Mo	Before	After	Change	Before	After	Change	Before	After	Change	Before	After	Change	Before	After	Change	Before	After	Change	Before	After	Change	Before	After	Change	Before	After	Change
6	F	76	MILK	142.4	97.3	75.8	71.4286	3380.06	24.7562	33.4661	1790.89	1451.19	1894.35	65.8585	52.4736	59.654	74.2569	33.9641	63.144	194.513	209.022	244.368	50.2	49.5	-0.7	16.8	17	0.2	33.4	32.5	-0.9	16.3	17.3	1	1.38889	1.42857	0.0396825	NA	NA	NA	NA	NA	NA	7.4	6.7	-0.7	10.1	9.3	-0.8
11	F	64	MILK	152.5	87.8	92.4	100	5733.05	19.8226	23.2104	1628.71	1183.24	1365.83	52.6472	62.7007	56.9981	58.5553	39.6402	42.5513	166.323	128.329	184.073	46.1	46.1	0	10.7	10.6	-0.1	35.4	35.5	0.1	25.8	24.9	-0.9	1.92308	2	0.0769231	59	75.6	16.6	41.6	51.2	9.6	5	5.4	0.4	6.5	4.7	-1.8
13	F	69	MILK	153	97.3262	61.4	100	4749	25.5884	40.4007	2129.27	1915.58	1797.36	74.159	77.0227	62.3439	68.1045	70.8681	61.9076	300.864	240.67	243.287	59.9	60.3	0.4	24.2	23.7	-0.5	35.7	36.6	0.9	20.1	20.3	0.2	2.17391	2.17391	0	67.4	83.1	15.7	40.3	50.4	10.1	4.6	5.5	0.9	7.2	7.3	0.1
23	F	61	MILK	161.4	99.5	100	100	5755.15	20.1536	23.4286	1823.83	1844.09	1894.64	60.3679	60.2482	57.9768	43.0997	42.584	58.5967	219.012	261.974	258.366	52.5	53.4	0.9	12.3	11.7	-0.6	40.2	41.7	1.5	27.8	26.3	-1.5	2.27273	2.27273	0	81.6	91.8	10.2	46.5	47.5	1	5.6	5.1	-0.5	9.5	6.6	-2.9
30	F	68	MILK	148.3	99.5	97.7	85.7143	6165.6	24.0078	34.0909	1982.69	2198.57	2792.98	75.2567	97.7756	106.124	72.6485	88.9161	130.661	244.178	237.119	287.261	52.8	52.9	0.1	18	16.2	-1.8	34.8	36.7	1.9	23.6	23.5	-0.1	1.72414	1.92308	0.198939	78.2	81.8	3.6	43.1	42	-1.1	5.4	5.6	0.2	7	6.3	-0.7
37	F	74	MILK	155	99.5	98.3	85.7143	9309.79	22.3101	34.1418	1607.79	1983.18	1626.09	68.5153	92.9366	77.9473	54.027	72.1433	48.7498	217.369	236.14	213.753	53.6	53.7	0.1	18.3	17.2	-1.1	35.3	36.5	1.2	23	21.8	-1.2	1.92308	2.17391	0.250836	98	105.7	7.7	49.8	49.2	-0.6	4.7	4.6	-0.1	6.2	5.1	-1.1
39	M	76	MILK	162.2	97.9	84.3	100	3391.53	22.844	23.7937	1567.95	2864.94	2822.85	70.7309	102.216	106.958	53.8262	95.2891	78.3277	200.045	394.766	417.984	60.1	60.3	0.2	14.3	14.1	-0.2	45.8	46.2	0.4	35.5	35.4	-0.1	1.16279	1.38889	0.226098	99.4	110.5	11.1	44.2	61.1	16.9	7.6	8	0.4	9.3	6.6	-2.7
40	M	63	MILK	176.5	92.6	89.4	100	10105.6	23.2728	17.3793	2088	1993.89	2130.92	82.6444	67.2215	54.2013	59.2781	68.6433	51.5589	296.173	273.822	346.555	72.5	71.3	-1.2	12.6	11.5	-1.1	59.9	59.8	-0.1	42.3	40.7	-1.6	2.77778	2.77778	0	118.8	138.4	19.6	66.8	70.3	3.5	4.4	4.1	-0.3	5.6	4.8	-0.8
42	F	84	MILK	143.6	98.9	97.7	100	5300.19	22.5499	34.8387	1717.95	1776.13	1694.45	81.7042	79.4516	77.4995	53.775	48.6951	54.2583	230.965	260.495	228.347	46.5	45.1	-1.4	16.2	13.4	-2.8	30.3	31.7	1.4	22.9	22.1	-0.8	1.72414	1.85185	0.127714	72.9	67	-5.9	35.6	37.6	2	5.2	5.5	0.3	3.9	4.2	0.3
44	F	67	MILK	160.3	100	98.1	85.7143	8926.68	19.6917	15.0198	1650.1	1220.64	1606.12	77.7238	58.6146	68.0672	46.127	40.9454	54.29	231.022	156.689	210.375	50.6	50.9	0.3	7.6	6.2	-1.4	43	44.7	1.7	23.9	18.7	-5.2	1.72414	1.85185	0.127714	99.6	105.9	6.3	50.6	52.1	1.5	5.9	6.3	0.4	8.5	8.1	-0.4
47	F	69	MILK	148	99.5	95.3	85.7143	8675.49	22.7356	33.5341	1987.33	1841.01	1836.35	87.7096	78.4755	100.229	74.7227	64.0659	65.8083	240.605	232.784	208.314	49.8	49.6	-0.2	16.7	16.7	0	33.1	32.9	-0.2	22.8	20.6	-2.2	2	1.85185	-0.148148	52.6	67	14.4	35.9	42.3	6.4	6.4	5.4	-1	7	6.4	-0.6
50	F	62	MILK	150.8	99.4681	91.9729	100	7251.34	22.8226	24.8555	1888.68	1789.98	2621.34	68.4662	72.3204	93.3356	64.4149	54.7949	111.484	253.332	249.066	292.076	51.9	51.5	-0.4	12.9	12.9	0	39	38.6	-0.4	24.3	21.5	-2.8	2	2.38095	0.380952	92.5	102.1	9.6	61.1	61	-0.1	4.6	4.1	-0.5	6.5	4.8	-1.7
53	F	69	MILK	158.3	100	98.4	100	8376.47	19.514	23.9264	1600.92	1880.06	1900.61	64.1083	66.2431	67.1123	43.8208	63.6422	59.849	237.406	257.94	271.352	48.9	49.2	0.3	11.7	11.5	-0.2	37.2	37.7	0.5	24.5	29	4.5	2.17391	2.17391	0	84.9	82.9	-2	43.6	46.6	3	5.6	5.3	-0.3	8.7	7.7	-1
60	M	65	MILK	158.2	98.9	97.5	100	5998.58	22.5754	16.8142	1926.62	2049.04	2219.14	94.1222	73.9611	83.4139	61.621	78.6587	79.1415	249.136	253.647	277.668	56.5	58.1	1.6	9.5	9.7	0.2	47	48.4	1.4	35.9	36.2	0.3	2.08333	2.17391	0.0905797	117.4	105.4	-12	76.8	81.2	4.4	5.3	4.8	-0.5	5.5	6.3	0.8
67	F	76	MILK	144.6	98.4	91.6	85.7143	5063.97	21.8564	29.1028	2191.27	1761.85	1863.04	88.8895	67.4013	70.2467	75.5588	63.9328	78.2543	286.883	223.209	218.362	45.7	45.2	-0.5	13.3	11.8	-1.5	32.4	33.4	1	17.4	16.2	-1.2	1.85185	1.92308	0.0712251	75.1	72.8	-2.3	35.3	43.9	8.6	5.4	5.7	0.3	8.1	6.2	-1.9
68	F	66	MILK	156.2	99.5	100	85.7143	7831.36	26.4361	40.4651	1887.2	1669.98	1687.12	75.5862	72.6947	65.8299	65.2511	46.2927	51.0763	203.203	212.101	216.874	64.5	63.7	-0.8	26.1	25.2	-0.9	38.4	38.5	0.1	24.1	23.8	-0.3	2	1.92308	-0.0769231	80.9	84.5	3.6	44.1	44.1	0	5.4	5.6	0.2	7.8	6.5	-1.3
71	F	73	MILK	163.9	98.9	95.6	100	5421.04	24.2339	34.5622	1652.02	1808.02	1561.32	52.7888	66.2327	50.778	57.0363	51.2998	52.9744	229.897	246.658	210.394	65.1	62.4	-2.7	22.5	18.1	-4.4	42.6	44.3	1.7	32.7	31.2	-1.5	1.5625	1.78571	0.223214	97	100.4	3.4	44.3	55.3	11	7	5.7	-1.3	9.6	8.1	-1.5
77	M	84	MILK	159.3	98.9	100	100	1877.27	24.7867	28.1399	1860.66	1571.81	2201.99	97.6754	64.5828	95.0012	61.2954	52.9008	77.9868	228.723	211.17	277.137	62.9	62.3	-0.6	17.7	17.9	0.2	45.2	44.4	-0.8	32.8	31.3	-1.5	1.66667	1.92308	0.25641	87.2	89.4	2.2	38.2	48.6	10.4	6.8	7.5	0.7	8.3	9.1	0.8
78	F	69	MILK	158.7	99.5	99.8	100	5488.7	22.2348	28.75	1594.14	1647.75	1799.62	65.3167	60.5027	64.5887	48.7084	42.0228	57.6302	224.887	259.783	250.526	56	55.7	-0.3	16.1	16.2	0.1	39.9	39.5	-0.4	23.8	24.8	1	1.6129	2.08333	0.47043	66.7	102.4	35.7	53.5	64.5	11	6	4.9	-1.1	9.2	7.7	-1.5
81	M	83	MILK	157.5	96.3	94.3	100	8138.22	24.8728	33.8736	1500.36	1271.66	1859.88	55.2908	49.2205	79.5004	30.6139	45.9342	53.5122	242.87	158.182	254.804	61.7	59.9	-1.8	20.9	18.6	-2.3	40.8	41.3	0.5	29.3	32.9	3.6	1.66667	2	0.333333	77.3	88.5	11.2	41.8	65.1	23.3	6.6	5.9	-0.7	12.3	9.8	-2.5
93	M	75	MILK	160.2	79.1	56.2	85.7143	6048.75	23.3401	21.7028	2264.35	2175.99	2062.4	88.3127	68.4434	82.1138	55.6132	66.1381	52.3262	305.194	293.857	283.887	59.9	59.7	-0.2	13	12.7	-0.3	46.9	47	0.1	33.2	38.8	5.6	1.66667	1.92308	0.25641	69.4	84.6	15.2	19.4	24.1	4.7	6.3	5.9	-0.4	10.4	8.3	-2.1
96	F	64	MILK	155.6	90.9	89.6	100	4723.95	21.1471	24.0234	1475.87	1687.6	2049.63	55.6204	53.859	70.4092	46.751	53.1937	76.3108	151.154	206.991	191.992	51.2	50.4	-0.8	12.3	11.8	-0.5	38.9	38.6	-0.3	32	30.9	-1.1	2	2.08333	0.0833333	81.1	86.3	5.2	38.2	39.6	1.4	5.6	5.3	-0.3	8.1	8.1	0
103	F	77	MILK	154.5	34.2	32.9	57.1429	5193.98	20.1506	33.8877	1511.53	1691.96	1691.96	62.8266	64.5932	64.5932	48.1133	53.4069	53.4069	205.143	238.418	238.418	48.1	48.1	0	16.3	16.3	0	31.8	31.8	0	21.4	21.4	0	1.6129	1.6129	0	46	46	0	22.7	22.7	0	6.5	6.5	0	9.5	9.5	0
104	F	70	MILK	155.9	100	98.1	100	7642.79	28.5129	40.2597	2625.84	1858.47	1850.25	109.339	81.8549	83.6881	90.2488	56.3507	65.2363	332.699	254.175	230.235	69.3	65.3	-4	27.9	24.6	-3.3	41.4	40.7	-0.7	35.1	32	-3.1	1.78571	2	0.214286	77.9	107.7	29.8	54.8	55.6	0.8	6	5.2	-0.8	7.7	6.8	-0.9
109	F	73	MILK	151.6	100	99.3	100	5758.31	22.4953	25.7253	1840.34	1789.47	1685.79	67.7763	60.0803	61.2803	45.4188	50.1393	47.5147	286.795	275.658	250.976	51.7	52	0.3	13.3	13.3	0	38.4	38.7	0.3	27.5	28.6	1.1	1.72414	1.78571	0.0615764	66	80.1	14.1	24.5	29.9	5.4	5.3	6.1	0.8	6.7	7.2	0.5
112	M	65	MILK	163	93	78.9	57.1429	5513.83	30.9007	36.1754	2464.77	2454.65	2344.95	62.134	77.8665	63.5946	65.6361	55.0037	53.8695	233.402	257.829	267.906	82.1	81	-1.1	29.7	27.3	-2.4	52.4	53.7	1.3	48.7	50.7	2	1.72414	1.72414	0	140.1	140.1	0	66.8	66.8	0	4.7	4.7	0	4.3	4.3	0
116	F	71	MILK	146.5	98.4	98.3	85.7143	4856.37	30.4721	42.5076	1571.64	1875.71	1883.18	72.6652	72.7807	72.0293	44.714	60.3131	64.5016	219.109	255.548	253.201	65.4	65.2	-0.2	27.8	26.2	-1.6	37.6	39	1.4	27.1	25.4	-1.7	1.78571	2	0.214286	77	76.4	-0.6	55.2	51	-4.2	5.2	4.6	-0.6	7.7	5.6	-2.1
117	F	74	MILK	145	100	97.7	100	9431.38	25.874	31.8015	2446.07	2359.88	2471	100.668	100.008	101.754	86.3482	81.3243	95.8986	314.071	304.749	298.674	54.4	51.6	-2.8	17.3	16.2	-1.1	37.1	35.4	-1.7	24.2	21.7	-2.5	1.72414	1.92308	0.198939	77.8	83.4	5.6	47.8	47.5	-0.3	6.2	5.6	-0.6	6.9	5.4	-1.5
120	M	68	MILK	165.2	100	94.7	100	3305.69	25.4662	29.9281	1647.89	1920.21	1612.1	60.2249	79.2253	56.8819	44.3492	44.9357	46.8834	179.999	204.007	192.262	69.5	70.6	1.1	20.8	21.2	0.4	48.7	49.4	0.7	36.1	38.6	2.5	1.85185	2	0.148148	123.3	169	45.7	69.7	75	5.3	6.8	6	-0.8	9.4	8	-1.4
128	F	68	MILK	151.5	94.1	93.7	85.7143	11587.1	22.1329	25.7874	1751.18	2023.55	2021.81	83.8945	96.3499	91.4238	61.6778	80.4899	73.1793	189.748	214.104	228.269	50.8	49.8	-1	13.1	11	-2.1	37.7	38.8	1.1	27.8	26.9	-0.9	1.85185	2	0.148148	76	86.7	10.7	31.4	36.8	5.4	5.8	5.5	-0.3	8.6	8.2	-0.4
135	M	79	MILK	166.1	99.5	99.5	100	7484.77	28.1632	31.1454	2122.26	2538.07	2007.61	80.7057	105.821	83.1797	53.7286	92.9457	52.8998	325.968	298.761	283.56	77.7	79.5	1.8	24.2	24.2	0	53.5	55.3	1.8	35.6	35.7	0.1	2.27273	2.27273	0	115.3	108.8	-6.5	70.9	69.2	-1.7	4.9	4.7	-0.2	5.7	6.9	1.2
144	M	76	MILK	155.4	99.5	99.4	100	9153.18	24.887	33.6106	1564.55	1471.12	1647.19	61.6427	42.2772	56.238	52.3067	31.5485	53.3486	207.24	253.303	233.002	60.1	60.9	0.8	20.2	20.7	0.5	39.9	40.2	0.3	23.6	27.5	3.9	2	2.08333	0.0833333	87.5	71.3	-16.2	55.6	59.9	4.3	5.3	5.1	-0.2	7	7.6	0.6
147	M	63	MILK	178.8	92.6	92.1	85.7143	7331.48	19.2371	13.0081	2102.4	2055.17	2146.85	68.0503	63.3983	75.9972	58.142	62.62	71.5788	288.111	284.471	292.252	61.5	60.6	-0.9	8	7.3	-0.7	53.5	53.3	-0.2	37.5	35.8	-1.7	1.6129	1.92308	0.310174	110.6	134.7	24.1	53	57	4	6.9	6.3	-0.6	9.5	8.1	-1.4
150	F	74	MILK	156.5	95.2	89.5	85.7143	6378.37	23.0685	34.6903	1244.89	1558.58	1590.42	43.715	63.3249	63.0967	24.6729	50.3827	44.1257	210.449	209.645	231.662	56.5	57	0.5	19.6	19.8	0.2	36.9	37.2	0.3	25.4	25.9	0.5	1.78571	1.92308	0.137363	40.2	65.8	25.6	9.1	36	26.9	6	5.9	-0.1	8.9	8.6	-0.3
151	F	69	MILK	153.6	97.3	97.1	100	13591.7	15.5979	17.1196	1627.23	2090.98	2120.46	73.0403	105.244	94.707	43.3619	64.15	81.3038	236.89	273.956	266.581	36.8	37.1	0.3	6.3	6.2	-0.1	30.5	30.9	0.4	20.7	21	0.3	1.72414	1.92308	0.198939	57.5	46.3	-11.2	29.7	29	-0.7	6	5.5	-0.5	7.2	6.6	-0.6
159	F	76	MILK	144.6	99.5	99.2	100	6522.1	17.9347	17.3333	2189.32	1833.01	1922.71	93.9953	74.2555	93.6108	73.9827	78.6701	72.7816	287.08	206.404	220.991	37.5	38	0.5	6.5	6.8	0.3	31	31.2	0.2	16.9	19.5	2.6	2.08333	2.38095	0.297619	52.1	68	15.9	33.3	35.6	2.3	5.7	5.2	-0.5	5.3	4.9	-0.4
161	F	67	MILK	153.6	99.5	98.6	100	5812.04	20.0907	21.097	2083.9	1955.85	2429.99	75.2686	71.8265	85.5349	78.4158	70.8105	100.597	269.5	254.877	294.995	47.4	47.6	0.2	10	10.1	0.1	37.4	37.5	0.1	24.1	25.2	1.1	1.72414	1.78571	0.0615764	94.7	94.6	-0.1	43.3	43.1	-0.2	5.5	5.3	-0.2	7	6.2	-0.8
162	F	79	MILK	154.7	NA	NA	14.2857	ND	19.1375	25.3275	1154.24	1154.24	1154.24	56.7801	56.7801	56.7801	35.6843	35.6843	35.6843	150.91	150.91	150.91	45.8	45.8	0	11.6	11.6	0	34.2	34.2	0	22.9	22.9	0	1.66667	1.66667	0	55	55	0	22.5	22.5	0	5.8	5.8	0	8	8	0
163	F	68	MILK	148.4	99.5	91.3	100	5896.68	23.8846	33.0798	1629.82	1422.82	1334.57	57.0477	58.7376	48.789	42.5527	29.2683	32.4239	245.28	225.709	207.226	52.6	52.5	-0.1	17.4	17.8	0.4	35.2	34.7	-0.5	20.6	20.7	0.1	1.6129	1.85185	0.238949	64.8	94.4	29.6	17.1	37.9	20.8	6.7	6	-0.7	8.1	8.3	0.2
164	F	66	MILK	157.9	97.3	96.8	100	3549.08	25.0277	39.2628	1709.05	1936.41	1732.85	75.8726	81.8912	89.5771	62.628	68.6892	56.3857	208.69	244.928	212.858	62.4	63	0.6	24.5	24.7	0.2	37.9	38.3	0.4	20.4	19	-1.4	1.92308	1.78571	-0.137363	75.4	51.6	-23.8	42.4	35.9	-6.5	5.2	5.7	0.5	9.1	7.9	-1.2
171	F	69	MILK	150.4	88.4	85.9	85.7143	5890.96	25.0219	28.6219	1621.01	2056.51	2012.59	70.8269	86.4175	89.5338	61.7791	94.8604	93.2683	189.698	203.915	198.936	56.6	55.4	-1.2	16.2	14.9	-1.3	40.4	40.5	0.1	25.1	26.3	1.2	1.85185	2	0.148148	80.4	106.1	25.7	37.9	47.5	9.6	6	5.5	-0.5	8.1	7.6	-0.5
174	M	74	MILK	179.3	98.4	99.4	100	4146.32	25.1334	33.1683	2493.02	2678.87	2524.09	66.0687	78.213	71.5645	77.5492	77.3573	53.7555	193.442	221.654	279.205	80.8	79.9	-0.9	26.8	24.7	-2.1	54	55.2	1.2	41.3	38.1	-3.2	1.78571	1.85185	0.0661376	104.9	122.4	17.5	32.9	37.4	4.5	6.8	5.9	-0.9	9.4	10.1	0.7
176	M	81	MILK	162.3	98.9	98.3	100	4509.48	26.4983	30.2292	1946.98	2010.06	1914.28	69.3214	83.0852	67.8219	58.0071	51.4822	60.838	282.661	270.816	266.708	69.8	70.4	0.6	21.1	20	-1.1	48.7	50.4	1.7	37.4	36.5	-0.9	1.66667	1.78571	0.119048	100	111.3	11.3	80.1	84.7	4.6	5.7	5.5	-0.2	6.5	5.4	-1.1
178	F	61	MILK	162	96.8	97.6	100	6959.69	19.3568	27.3622	2126.07	1819.58	1553.02	68.6979	58.8655	52.5376	67.7751	53.7748	46.9222	306.634	275.071	229.076	50.8	52.7	1.9	13.9	13.6	-0.3	36.9	39.1	2.2	23.5	23.2	-0.3	1.5625	2.63158	1.06908	53	101	48	26.1	43.8	17.7	6	4.6	-1.4	11.1	6.8	-4.3
182	M	60	MILK	174.6	100	100	100	10354.9	21.289	15.1002	1895.92	2121.23	1460.58	67.4122	69.2099	43.8326	59.2407	65.3738	51.1433	220.265	235.346	139.877	64.9	67.9	3	9.8	10.3	0.5	55.1	57.6	2.5	43.2	41.9	-1.3	2.63158	2.94118	0.309598	138.4	151.1	12.7	84.3	89.9	5.6	4.5	4	-0.5	5.2	4.5	-0.7
184	M	79	MILK	154.4	99.5	75.1	100	7263.69	22.1482	20.2652	2288.82	2145.17	2248.21	95.6447	74.6923	92.9212	80.372	85.3778	97.6343	266.12	245.078	223.322	52.8	53.1	0.3	10.7	11	0.3	42.1	42.1	0	34.6	36.4	1.8	1.92308	1.72414	-0.198939	90.6	98	7.4	56.5	58.8	2.3	6.2	6.2	0	9	7.7	-1.3
185	F	68	MILK	147.9	100	99.6	100	9123.1	23.1778	28.5996	1596.8	1653.49	1784.98	59.6688	78.6049	58.3848	52.1771	60.3265	59.1754	216.661	196.482	255.428	50.7	47.8	-2.9	14.5	10.9	-3.6	36.2	36.9	0.7	28	27.6	-0.4	1.51515	1.92308	0.407925	44.6	53.3	8.7	40.7	53.7	13	5.7	5	-0.7	11.3	7.7	-3.6
195	F	71	MILK	151.5	96.8	93.4	71.4286	3895.73	24.1371	38.0866	1943.1	1652	1726.76	63.2308	56.9675	55.7988	43.762	48.046	49.3312	282.034	233.731	261.311	55.4	53.9	-1.5	21.1	19	-2.1	34.3	34.9	0.6	24.1	24.5	0.4	1.47059	1.85185	0.381264	65.7	81	15.3	35	41.4	6.4	6.8	6.6	-0.2	8.3	6.9	-1.4
199	F	67	MILK	144.6	100	97	100	3176.47	24.6782	37.5969	1715.14	1537.7	1487.47	62.5927	60.9715	56.6952	57.9776	45.1285	46.8324	228.915	219.621	208.374	51.6	52.2	0.6	19.4	20	0.6	32.2	32.2	0	23.2	23.5	0.3	1.85185	2	0.148148	57.5	71.9	14.4	35.8	38.1	2.3	5.1	5.3	0.2	7.5	6.5	-1
202	F	74	MILK	156.2	100	99.4	100	5078.78	16.5584	17.8218	1889.46	1811.57	1835.64	83.2946	77.8842	69.9283	63.4724	53.7149	68.3596	238.331	237.125	225.315	40.4	41.6	1.2	7.2	6.9	-0.3	33.2	34.7	1.5	22.2	23	0.8	1.6129	1.78571	0.172811	69.7	71.9	2.2	37.9	34.8	-3.1	7.4	6	-1.4	11	6.6	-4.4
234	F	74	MILK	150.8	99.5	87.3	100	6730.42	21.4154	26.694	1656.29	1583.87	1898.15	59.0509	67.4529	70.752	45.1105	58.5721	69.055	251.84	195.334	244.49	48.7	49.5	0.8	13	13.2	0.2	35.7	36.3	0.6	22.2	22.4	0.2	1.51515	2	0.484848	65.4	77.6	12.2	35.5	44.7	9.2	5.9	5.5	-0.4	5.5	4.9	-0.6
237	M	78	MILK	169.4	98.9	96.1	100	8837.45	25.3342	27.7854	2522.77	2257.02	2378.32	97.7677	77.8454	89.21	65.6127	44.7652	51.7792	293.798	277.091	285.603	72.7	70.8	-1.9	20.2	18.6	-1.6	52.5	52.2	-0.3	41.2	44.9	3.7	1.78571	2.17391	0.388199	122.9	108.1	-14.8	77.3	80.9	3.6	5	4.5	-0.5	7.8	6.4	-1.4
243	F	66	MILK	150.3	97.3	88.1	85.7143	5475.38	27.9769	45.7278	1589.31	1687.6	1634.18	62.321	62.3752	58.8142	83.9042	60.5485	58.5067	132.674	192.655	214.542	63.2	64.1	0.9	28.9	29.9	1	34.3	34.2	-0.1	19.6	20.7	1.1	1.92308	2.08333	0.160256	78.1	71.8	-6.3	43.3	45.2	1.9	5.4	5.4	0	8.4	6.4	-2
245	F	77	MILK	160.1	94.7	91.5	100	4009.13	24.3836	31.2	2029.66	2148.72	1798.35	71.5737	96.285	62.7529	60.9649	64.2678	48.9646	300.436	298.685	279.768	62.5	61.6	-0.9	19.5	19.3	-0.2	43	42.3	-0.7	26.2	25.8	-0.4	2	2	0	74.8	78.5	3.7	42.8	42.8	0	5.2	5.9	0.7	6.8	6.3	-0.5
250	F	76	MILK	160.5	94.6	98.4	100	6012.41	20.3026	24.8566	1523.72	1475.61	1431.79	60.7361	60.177	50.6177	48.202	55.2445	48.106	207.157	183.499	200.112	52.3	50.8	-1.5	13	11.3	-1.7	39.3	39.5	0.2	19.9	21.7	1.8	1.92308	2.08333	0.160256	89.7	90.4	0.7	40.5	48.5	8	5.4	5.1	-0.3	7.3	6.2	-1.1
255	F	69	MILK	150.8	97.3	98.6	100	11374.2	16.2704	14.5946	1527.62	1664.82	1637.56	53.2218	69.4347	59.5002	54.6905	58.1899	59.4672	203.328	196.094	201.537	37	37.6	0.6	5.4	4.7	-0.7	31.6	32.9	1.3	25.7	27.2	1.5	2	2.38095	0.380952	64.8	63.4	-1.4	40.1	41.5	1.4	5.5	5.5	0	5.3	4.2	-1.1
258	F	75	MILK	148.3	100	99.9	100	3949.89	25.3264	35.9066	1928.69	1586.65	1769.01	79.1958	62.8703	71.0473	63.8812	44.4072	48.3237	260.286	231.943	265.104	55.7	54.6	-1.1	20	17.7	-2.3	35.7	36.9	1.2	19.9	20	0.1	1.38889	1.35135	-0.0375375	49.3	63	13.7	36.5	38.1	1.6	7.5	7.6	0.1	9.5	9.8	0.3
259	F	80	MILK	148.8	100	99	100	4650.57	20.2336	26.7857	1808.8	1563.56	1851.09	74.4096	58.8698	73.6951	46.1261	27.7725	50.397	273.559	269.144	277.684	44.8	44.4	-0.4	12	11.6	-0.4	32.8	32.8	0	23.3	23.1	-0.2	1.51515	1.51515	0	56.8	56.2	-0.6	33	38	5	7	6.2	-0.8	9.4	9.1	-0.3
262	F	82	MILK	153.4	98.9	95.1	100	5176.84	25.7102	39.0083	1672.4	1469.61	2011.35	68.6982	56.9651	92.1688	67.3929	54.1495	100.351	198.067	186.397	161.574	60.5	60.2	-0.3	23.6	21.8	-1.8	36.9	38.4	1.5	25.7	25.9	0.2	1.38889	1.72414	0.335249	83.7	87.3	3.6	43.5	46.1	2.6	6.9	6	-0.9	9.7	9.6	-0.1
267	F	62	MILK	149.7	97.8	92.2	85.7143	5504.97	23.2931	33.908	1996.06	2191.32	1772.92	69.6264	101.656	74.274	61.3382	92.6443	48.2737	267.961	237.544	254.058	52.2	54.3	2.1	17.7	18.8	1.1	34.5	35.5	1	21.3	21.1	-0.2	2.27273	2.77778	0.505051	87.2	107	19.8	44.8	52.3	7.5	5	4.6	-0.4	5.3	4.9	-0.4
268	F	70	MILK	155.2	99.5	98.8	100	6693.15	27.3591	32.17	2828.27	2945.04	2618.6	115.6	111.989	101.522	117.588	120.09	111.439	325.788	353.202	302.621	65.9	64.1	-1.8	21.2	18	-3.2	44.7	46.1	1.4	30.7	29.3	-1.4	2.17391	2.17391	0	104.6	101.7	-2.9	43.1	41.5	-1.6	5.3	4.8	-0.5	5.4	5.3	-0.1
2	F	68	PLA	155.8	97.8	97.3	100	5251.18	23.1939	33.0373	1673.51	1933.53	1637.32	65.9296	71.0537	72.364	55.8969	53.2535	55.6858	211.031	259.52	200.196	56.3	57.1	0.8	18.6	18.8	0.2	37.7	38.3	0.6	25.1	24.6	-0.5	2	2.38095	0.380952	87.9	104.2	16.3	50.1	54.5	4.4	6.1	5.3	-0.8	9.7	8.6	-1.1
4	F	66	PLA	156	98.4	97.6	100	6959.25	22.7646	26.7148	2051.3	2051.14	2235.24	76.2109	93.4266	97.9481	68.5975	76.2645	90.4636	266.254	247.026	254.415	55.4	56.3	0.9	14.8	15.2	0.4	40.6	41.1	0.5	26.5	21.8	-4.7	1.85185	2	0.148148	65.4	92.1	26.7	26.1	36.1	10	5.3	5.5	0.2	9.5	8.7	-0.8
12	M	65	PLA	165.8	91.9	88.3	71.4286	5252.4	28.3016	31.7481	1785.38	1580.6	1982.48	73.0532	61.5899	70.4719	65.3286	62.0031	61.0279	217.9	180.466	280.767	77.8	78	0.2	24.7	24.3	-0.4	53.1	53.7	0.6	42	38.4	-3.6	2.63158	2.5	-0.131579	152.7	188.8	36.1	80.4	82.8	2.4	4.5	4.7	0.2	7.5	12.1	4.6
15	F	70	PLA	155.2	99.5	92.4	100	5258.27	20.675	28.7149	1676.01	1691.56	1591.33	67.9098	75.1084	73.7717	47.4421	62.6081	34.9382	245.538	209.75	243.962	49.8	50.5	0.7	14.3	15	0.7	35.5	35.5	0	23.5	23.7	0.2	1.72414	1.92308	0.198939	75.8	79.8	4	32.4	34.3	1.9	5.6	5.3	-0.3	6	5.9	-0.1
16	F	67	PLA	153.1	97.4	61.9	85.7143	1957.86	31.6132	45.614	1509.99	1524.9	2408.85	50.1764	57.0639	84.629	47.3753	55.276	97.182	218.755	194.641	291.412	74.1	76.8	2.7	33.8	36.3	2.5	40.3	40.5	0.2	18.8	18.9	0.1	1.5625	1.6129	0.0504032	63.7	86.8	23.1	36.3	43.1	6.8	7.1	7.3	0.2	8.8	9	0.2
18	F	67	PLA	149.6	98.9	98.8	100	9529.23	19.1688	22.1445	2342.44	2142.28	2008.88	99.4657	83.9169	68.82	83.2707	61.9112	65.5704	291.409	310.842	283.44	42.9	43.9	1	9.5	10.1	0.6	33.4	33.8	0.4	25.5	24.1	-1.4	2.17391	2.17391	0	94.6	104.8	10.2	42.5	44.9	2.4	6.6	5.1	-1.5	8.7	7.9	-0.8
20	F	62	PLA	151.2	98.4	97	85.7143	9355.7	19.5526	26.8456	1263.51	1073.83	776.955	56.0177	54.215	37.6521	43.2546	30.619	14.372	164.191	141.485	124.814	44.7	44.7	0	12	12.8	0.8	32.7	31.9	-0.8	22.5	24.5	2	2.27273	2.17391	-0.0988142	76.5	81.1	4.6	53	48.9	-4.1	5.6	4.8	-0.8	6.5	5.9	-0.6
21	M	76	PLA	171.5	100	63.6	71.4286	7396.09	22.7116	17.2156	2106.43	3070.86	2646.63	77.2365	110.223	111.51	61.2771	94.6751	82.755	265.47	386.363	334.751	66.8	64.1	-2.7	11.5	16.4	4.9	55.3	47.7	-7.6	39.7	39.3	-0.4	1.92308	1.72414	-0.198939	102.7	107	4.3	46.9	57.7	10.8	5.5	5.1	-0.4	7.2	6.6	-0.6
26	M	74	PLA	168.5	99.5	99.4	100	5759.49	23.7389	24.7774	2112	1599.69	1804.15	77.9739	70.4949	70.2257	49.7268	36.1581	50.6743	290.387	246.222	268.781	67.4	66	-1.4	16.7	15.6	-1.1	50.7	50.4	-0.3	30.8	35.8	5	1.85185	2.08333	0.231481	85.5	94.4	8.9	50	57.3	7.3	5.9	5.9	0	7.6	6.5	-1.1
34	F	73	PLA	146.1	100	100	100	8773.43	21.2694	31.2775	1441.58	1743.1	1469.96	60.0538	68.7954	58.1498	45.5855	63.8813	49.5082	195.654	222.433	197.104	45.4	44.9	-0.5	14.2	12.3	-1.9	31.2	32.6	1.4	24.9	23.9	-1	1.78571	1.85185	0.0661376	68.1	76.2	8.1	29.6	40.5	10.9	5.9	6.3	0.4	8	8.5	0.5
36	M	71	PLA	172.6	100	100	100	16333.1	22.5238	12.9657	2143	2224.81	2503.29	79.9506	91.9614	90.6763	70.4383	79.6967	103.491	241.049	266.029	296.217	67.1	65.2	-1.9	8.7	6.9	-1.8	58.4	58.3	-0.1	46.2	50	3.8	1.92308	2.38095	0.457875	90.1	108.6	18.5	55.6	61.2	5.6	6.4	5.4	-1	12	6.9	-5.1
38	F	70	PLA	152.6	98.9	97.8	100	7780.82	24.4345	29.7012	1968.68	2477.73	2561.7	94.4488	93.6982	99.1924	65.424	90.1991	84.608	250.946	322.475	347.503	56.9	56.7	-0.2	16.9	17.5	0.6	40	39.2	-0.8	25.4	24.1	-1.3	1.78571	1.66667	-0.119048	68.2	67.2	-1	33.1	39.3	6.2	6.8	5.8	-1	7.3	5	-2.3
43	F	70	PLA	150.2	100	99.9	100	10583	22.1631	30.4	1325.04	1137.91	1316.07	48.013	45.841	50.9022	48.534	36.7057	57.8455	171.035	151.967	141.442	50	49.5	-0.5	15.2	14.2	-1	34.8	35.3	0.5	24.1	24.9	0.8	2.27273	2.5	0.227273	83.4	82.6	-0.8	46.6	46.4	-0.2	4.6	4.7	0.1	4.7	5	0.3
49	M	60	PLA	171.3	91	84.4	100	8428.43	29.0011	29.2597	2461.08	2319.23	2418.22	108.639	94.0521	98.2162	92.7569	84.7484	79.6536	256.93	269.981	281.451	85.1	86.3	1.2	24.9	24	-0.9	60.2	62.3	2.1	33.6	30.9	-2.7	2.17391	2.5	0.326087	134.8	180.2	45.4	80.6	106.1	25.5	5	5.2	0.2	7.1	6.8	-0.3
54	F	65	PLA	152.3	97.9	96.2	85.7143	5833.59	23.7117	37.4545	1540.5	1565.69	1678.68	45.4463	48.0751	57.1072	43.3123	26.1938	40.7082	238.346	282.553	264.773	55	56.4	1.4	20.6	21.3	0.7	34.4	35.1	0.7	24.2	26.5	2.3	1.38889	2	0.611111	58	67.5	9.5	33.6	38.4	4.8	6.6	5.6	-1	8.3	7.3	-1
55	F	66	PLA	161.9	99.5	98	100	5554.89	26.2479	38.9535	2048.79	1888.09	1975.34	85.0861	67.9689	59.5086	66.0428	76.9547	63.6261	231.255	203.277	267.529	68.8	62.2	-6.6	26.8	20.8	-6	42	41.4	-0.6	33.7	33.8	0.1	2.17391	2.08333	-0.0905797	89.9	110.4	20.5	48.4	67.8	19.4	5.3	5	-0.3	8.3	7.7	-0.6
62	F	76	PLA	151.5	98.4	96.3	100	9338.42	22.6993	33.5893	1494.72	1466.11	1357.91	48.8102	48.6809	57.685	40.6117	38.706	46.8683	231.534	230.704	168.531	52.1	53.1	1	17.5	18.6	1.1	34.6	34.5	-0.1	27.5	22.4	-5.1	1.66667	1.92308	0.25641	62.5	73.5	11	29.9	38	8.1	5.6	6	0.4	9.2	8.2	-1
66	F	65	PLA	153.5	99.5	99.2	100	6187.82	17.9949	16.7453	1497.64	1528.58	1583.9	75.8919	78.1386	71.2448	49.2559	40.6038	42.9419	195.601	221.232	237.24	42.4	41.6	-0.8	7.1	6.2	-0.9	35.3	35.4	0.1	30	25.6	-4.4	2.08333	2.5	0.416667	80	85.7	5.7	43.7	44.9	1.2	5.3	4.5	-0.8	6.6	5.6	-1
69	F	75	PLA	150.8	100	94.4	100	6838.98	19.0848	24.6544	2089	2234.96	1862.78	91.642	100.428	66.6217	70.9027	67.6063	58.6757	268.301	285.895	263.201	43.4	45.3	1.9	10.7	13.5	2.8	32.7	31.8	-0.9	22.8	20.8	-2	1.72414	2.38095	0.656814	72.7	76.1	3.4	38.6	44	5.4	6.5	5.9	-0.6	7.6	6.5	-1.1
73	F	76	PLA	148	99.5	98.9	100	4828.05	19.5398	20.0935	1402.14	2300.12	2226.66	47.0107	88.2119	74.8082	48.0242	76.842	57.6064	195.114	312.294	344.02	42.8	43.1	0.3	8.6	7.7	-0.9	34.2	35.4	1.2	20.9	20.1	-0.8	1.51515	1.6129	0.0977517	60.9	76.2	15.3	32	39.3	7.3	6.7	5.7	-1	7.6	6.9	-0.7
80	F	65	PLA	153.6	98.9	97.6	100	4034.6	23.6935	35.4204	1204.35	1265.39	1373.02	40.2059	50.3696	47.3115	46.8349	32.8021	39.6748	150.673	187.375	200.859	55.9	55.4	-0.5	19.8	20.1	0.3	36.1	35.3	-0.8	25.4	23.1	-2.3	2	2.17391	0.173913	71.1	82.5	11.4	49.4	56.2	6.8	5.2	5	-0.2	6.5	5.7	-0.8
82	F	76	PLA	139.9	98.4	94.4	100	6457.76	24.3715	37.5262	1283.99	1348.19	1456.7	54.4729	53.526	71.8624	41.5202	47.5743	48.2425	167.936	169.885	177.101	47.7	47.6	-0.1	17.9	17.1	-0.8	29.8	30.5	0.7	19.3	22	2.7	1.78571	1.92308	0.137363	56.6	74.1	17.5	38.8	48.3	9.5	6	5.6	-0.4	7.6	6.9	-0.7
84	F	76	PLA	153.8	100	99.9	100	7725.17	20.7149	20.4082	2230	1771.49	2175.3	88.8977	61.4769	80.6998	69.0029	54.8018	69.2175	312.613	254.075	304.084	49	48	-1	10	9.6	-0.4	39	38.4	-0.6	25.1	25.4	0.3	2.5	2.63158	0.131579	96.5	100	3.5	47	42.8	-4.2	4.5	4.4	-0.1	6.1	5.8	-0.3
86	M	72	PLA	172.9	98.9	96.3	100	9176.75	23.3488	23.0659	1618.65	1829.88	1227.99	66.7385	71.5423	51.4709	57.6972	50.5656	34.7097	177.202	239.498	168.201	69.8	68	-1.8	16.1	14.9	-1.2	53.7	53.1	-0.6	45.9	46.7	0.8	1.6129	1.85185	0.238949	140.7	139.5	-1.2	49.9	56.4	6.5	6.1	6.1	0	7.3	6.7	-0.6
87	M	74	PLA	166.4	97.8	98.5	100	9807.99	21.5248	17.1141	1851.1	2137.28	2115.96	77.1628	63.6258	72.9312	38.9979	52.58	62.5105	288.997	322.071	307.186	59.6	61	1.4	10.2	10.6	0.4	49.4	50.4	1	38.7	37	-1.7	1.6129	1.92308	0.310174	112.5	124.2	11.7	52	52.3	0.3	5.2	4.9	-0.3	6.2	6.9	0.7
92	F	68	PLA	151.2	100	90.4	85.7143	4790.24	23.3144	32.833	1373.51	1337.97	1646.22	45.2731	48.8455	58.9348	45.9768	39.6647	58.1035	170.559	152.458	189.57	53.3	53.5	0.2	17.5	18.1	0.6	35.8	35.4	-0.4	22.9	23.4	0.5	2.27273	2	-0.272727	53.5	76.9	23.4	34	52.7	18.7	5.4	5	-0.4	6.4	6.4	0
100	M	70	PLA	162.4	100	98.5	85.7143	7403.28	25.5557	27.5964	1997.36	2195.98	2178.62	58.2907	82.2779	61.0817	43.2421	63.4345	74.5599	319.833	276.457	305.289	67.4	67.7	0.3	18.6	18.5	-0.1	48.8	49.2	0.4	42.3	37.7	-4.6	1.92308	2.08333	0.160256	87.9	122.3	34.4	62.8	83.8	21	5.9	6	0.1	8	6.3	-1.7
102	F	62	PLA	149.3	96.8	87.6	100	4531.73	18.8421	22.8571	1704.24	1741.34	1634	71.7905	72.1618	60.2857	51.1437	47.854	49.7037	179.205	218.314	191.316	42	43.1	1.1	9.6	10.2	0.6	32.4	32.9	0.5	23.6	22.8	-0.8	1.85185	1.85185	0	62.8	66.1	3.3	39	43	4	5.2	5.8	0.6	6.7	7	0.3
105	F	76	PLA	151.4	100	78.3	100	4993.16	26.263	37.0432	1653.85	1662.4	1598.06	59.5955	60.5536	57.72	46.7842	60.175	37.0904	250.787	224.064	261.917	60.2	60.4	0.2	22.3	22.3	0	37.9	38.1	0.2	24.9	24.8	-0.1	1.66667	1.78571	0.119048	67.1	82	14.9	27.8	36.5	8.7	6.7	6.6	-0.1	8.5	7.1	-1.4
110	M	73	PLA	161.5	100	100	100	8496.06	23.2725	20.0988	1706.73	2035.8	2251.84	62.9095	76.767	66.5975	33.395	62.3757	71.2942	245.952	256.814	303.872	60.7	61.7	1	12.2	12.5	0.3	48.5	49.2	0.7	41.9	41.5	-0.4	2.17391	2.27273	0.0988142	126	130.5	4.5	83.5	79.4	-4.1	5.1	5.2	0.1	4.9	4.3	-0.6
111	M	70	PLA	162	98.4	99.9	100	8941.16	21.5287	13.8053	2493.76	2056.15	2357.64	96.6677	71.2689	87.1644	72.6203	55.5195	67.6058	359.979	305.468	348.809	56.5	57.2	0.7	7.8	8.2	0.4	48.7	49	0.3	38.5	38.5	0	2	2	0	116.3	116.3	0	84.3	84.3	0	5.5	5.5	0	7.1	7.1	0
118	F	68	PLA	158.3	84.1	71	71.4286	4091.63	31.0469	41.9023	1957.78	1878.22	1655.92	69.7125	86.7383	57.352	74.2651	51.9745	55.2059	257.365	262.596	231.115	77.8	73.4	-4.4	32.6	28.8	-3.8	45.2	44.6	-0.6	28	23.4	-4.6	2	1.92308	-0.0769231	58	57.2	-0.8	49.6	49.4	-0.2	5.8	6	0.2	7.9	6.2	-1.7
119	F	68	PLA	156.6	100	80.1	100	3995.68	27.0352	38.914	1860.15	1813.08	2534.82	81.6948	69.5161	120.636	47.2777	63.1626	106.834	250.276	217.15	251.778	66.3	66.3	0	25.8	25.4	-0.4	40.5	40.9	0.4	24.5	24.4	-0.1	1.92308	2.08333	0.160256	64.1	86.9	22.8	29.8	34	4.2	5.4	5.3	-0.1	8.5	7.6	-0.9
122	F	75	PLA	153.7	97.3	97.4	100	5098.62	20.5302	26.8041	1814.3	1548.16	1797.56	60.7648	57.2886	69.9215	47.346	48.4493	56.9514	286.201	217.494	246.675	48.5	51.7	3.2	13	15.6	2.6	35.5	36.1	0.6	25.4	24.9	-0.5	2	1.92308	-0.0769231	71.2	78.7	7.5	35.6	48.9	13.3	6	5.6	-0.4	7	6.6	-0.4
136	M	80	PLA	166.9	100	97.7	100	3854.21	27.6066	28.9987	1752.14	1891.89	1715.57	59.9833	71.2495	60.757	55.583	60.2147	50.486	244.892	261.256	253.02	76.9	75.6	-1.3	22.3	22.6	0.3	54.6	53	-1.6	39.9	30.7	-9.2	1.72414	1.78571	0.0615764	91.8	80.2	-11.6	36.3	37.1	0.8	7.6	6.3	-1.3	9.8	6.8	-3
138	M	82	PLA	156.4	97.8	99.4	100	6689.3	19.9502	20.9016	1361.23	1624.55	1441.47	53.8235	57.4363	48.7662	45.549	54.3302	41.4142	182.032	222.057	212.791	48.8	49.8	1	10.2	11.2	1	38.6	38.6	0	31.1	26.6	-4.5	2	2.17391	0.173913	75.4	81.8	6.4	41.2	46.5	5.3	6.3	5.4	-0.9	7.6	5.5	-2.1
149	F	67	PLA	156.8	98.9	97.2	100	4438.92	23.021	28.6219	1891.31	1295.55	1683.13	64.9021	59.2534	76.129	64.7403	40.7018	74.2449	259.3	167.348	172.546	56.6	54.4	-2.2	16.2	15	-1.2	40.4	39.4	-1	27.7	30.9	3.2	2.27273	2.27273	0	83.4	104.4	21	38.8	55.5	16.7	5.6	5.5	-0.1	7.9	6.9	-1
152	F	78	PLA	150	98.9	98.3	100	11808.6	20.3556	19.869	1593.18	1344.94	1539.7	56.5888	63.2356	59.068	43.5736	46.6486	30.5108	242.735	167.78	247.62	45.8	46.7	0.9	9.1	8.8	-0.3	36.7	37.9	1.2	28.7	30.3	1.6	1.66667	1.78571	0.119048	63.2	74.8	11.6	33.7	41.8	8.1	6.7	6.1	-0.6	9.3	7.8	-1.5
155	F	76	PLA	150.3	99.5	92.9	100	8697.25	20.2301	15.7549	1623.22	2011.83	2026.11	78.0164	81.9533	90.9788	50.9007	57.6364	66.5762	212.114	291.409	268.753	45.7	46	0.3	7.2	7.5	0.3	38.5	38.5	0	22	25.5	3.5	1.51515	1.85185	0.3367	62.5	75.7	13.2	27.9	34.4	6.5	6.8	5.9	-0.9	7.5	8.3	0.8
168	F	70	PLA	146.7	95.2	90.4	85.7143	5717.08	22.6756	29.918	1604.93	1614.59	1533.31	67.9937	57.4654	62.3379	51.1551	58.5353	52.025	218.585	213.141	201.717	48.8	49.1	0.3	14.6	15.2	0.6	34.2	33.9	-0.3	22.5	23.9	1.4	1.78571	1.92308	0.137363	52.1	73.4	21.3	31.4	37.5	6.1	6	5.2	-0.8	7.8	5.2	-2.6
172	F	76	PLA	160	91.5	71.6	100	3140.71	22.1875	31.8662	1787.07	1533.67	1986.12	63.6785	55.3984	66.9258	38.6727	40.0542	75.4751	290.84	229.933	258.486	56.8	56	-0.8	18.1	16.5	-1.6	38.7	39.5	0.8	24.1	24.2	0.1	1.66667	1.92308	0.25641	74.6	74.6	0	46.4	54.5	8.1	6.6	6.8	0.2	11.5	9.4	-2.1
186	F	66	PLA	144.3	98.9	98.8	100	5291.2	28.5268	37.3737	1478.8	1380.71	1482.8	68.0983	60.1924	63.7611	64.4945	54.7845	59.8844	152.961	158.536	172.101	59.4	59	-0.4	22.2	22	-0.2	37.2	37	-0.2	28	28.5	0.5	1.72414	1.92308	0.198939	91.8	96.8	5	48	48.1	0.1	4.9	4.8	-0.1	5.1	5.1	0
187	F	68	PLA	147.2	100	92.5	100	6938.36	19.4297	23.9905	1504.3	1582.85	1417.28	51.6956	52.3543	53.8634	52.1193	47.9943	33.6292	207.628	229.885	222.669	42.1	42.6	0.5	10.1	10.7	0.6	32	31.9	-0.1	24.9	23.2	-1.7	1.78571	1.85185	0.0661376	52.3	68.8	16.5	23.5	36.4	12.9	6.2	6.6	0.4	8.4	7.4	-1
191	M	76	PLA	168.6	99.5	84.3	100	11635.6	23.3589	17.1687	2093.24	2188.02	2477.26	75.5045	79.2789	92.5792	51.6845	65.4428	78.7558	256.529	275.712	290.059	66.4	65.5	-0.9	11.4	12.1	0.7	55	53.4	-1.6	32	34.3	2.3	1.72414	1.92308	0.198939	123.3	120.5	-2.8	60.4	64.9	4.5	6.4	6.4	0	9.7	9.5	-0.2
196	F	64	PLA	161.2	95.2	93	85.7143	7257.41	21.9354	28.9474	2020.76	1476.73	2119.71	82.3399	54.057	69.7983	57.9925	32.0506	66.7855	289.422	236.351	308.183	57	57.5	0.5	16.5	16.8	0.3	40.5	40.7	0.2	29.1	27	-2.1	2.27273	2.27273	0	97.3	98.8	1.5	45.1	50.1	5	5	4.7	-0.3	7	6.7	-0.3
198	F	70	PLA	154.5	43.9	43.1	57.1429	6315.34	22.2453	31.8267	1994.11	1831.43	1831.43	86.7589	65.8799	65.8799	77.6456	84.5418	84.5418	235.619	197.571	197.571	53.1	53.1	0	16.9	16.9	0	36.2	36.2	0	27.4	27.4	0	1.92308	1.92308	0	77.4	77.4	0	40.1	40.1	0	5.4	5.4	0	7.8	7.8	0
203	F	63	PLA	154.2	98.4	98.7	100	9303.46	23.173	30.127	1631.01	2118.64	1302.65	70.5279	96.2411	57.7487	47.9082	69.6279	41.381	227.325	274.925	179.1	55.1	54.7	-0.4	16.6	15.2	-1.4	38.5	39.5	1	29.1	27.2	-1.9	2.38095	2.38095	0	84.6	100.2	15.6	36.3	55.5	19.2	4.3	4.8	0.5	7.4	6.1	-1.3
207	F	71	PLA	155.6	99.5	98.1	85.7143	8052.61	21.8079	27.2727	2065.42	2041.83	2088.32	64.3441	74.3928	75.3475	68.3797	76.7829	71.7769	298.834	259.123	282.255	52.8	52.8	0	14.4	15.3	0.9	38.4	37.5	-0.9	23	21.4	-1.6	2.08333	2.27273	0.189394	71.4	75.2	3.8	32.7	42.6	9.9	5.7	5.1	-0.6	8.3	6.9	-1.4
208	F	67	PLA	152.2	100	99.9	100	11164.2	21.3686	28.8889	1813.95	2187.87	1978.14	74.4357	82.2873	78.2293	49.391	78.8769	66.322	267.17	282.851	261.321	49.5	50.1	0.6	14.3	14	-0.3	35.2	36.1	0.9	29.7	26.5	-3.2	1.85185	2.08333	0.231481	79.1	84.5	5.4	41.6	43.3	1.7	5.8	5.6	-0.2	5.6	4.6	-1
209	M	67	PLA	166.5	100	98.9	100	10499.5	19.5511	10.1476	2192.84	2880.39	2288.99	83.5392	102.439	84.1759	54.809	100.604	69.3782	339.809	383.905	323.227	54.2	52.8	-1.4	5.5	5.6	0.1	48.7	47.2	-1.5	37.3	37.5	0.2	1.85185	2.38095	0.529101	115	147.4	32.4	59.1	63.5	4.4	5.6	5.7	0.1	7.5	7.3	-0.2
210	F	79	PLA	148.4	98.9	97.2	100	5726.02	21.705	22.5941	1341.36	1689.65	1451.36	50.49	66.9807	53.4543	39.3782	54.5988	45.743	191.069	225.293	200.702	47.8	48.2	0.4	10.8	11.1	0.3	37	37.1	0.1	25.8	29	3.2	1.25	1.51515	0.265152	66.7	74.3	7.6	34.2	32.2	-2	8.1	6.6	-1.5	8.1	6.9	-1.2
212	F	79	PLA	153.3	100	95.8	100	6726.37	27.7436	43.7117	1888.76	1932.62	1951.69	64.8114	69.4091	86.0811	50.5127	60.4765	64.1668	290.037	273.854	254.189	65.2	62.2	-3	28.5	31.5	3	36.7	30.7	-6	28.8	29	0.2	1.51515	1.72414	0.208986	47.9	41.6	-6.3	40.7	44.3	3.6	5.9	7.7	1.8	10.9	10.3	-0.6
214	F	80	PLA	149.6	99.5	98.9	100	8294.06	21.0007	28.5106	1465.72	1325.84	1778.39	51.9775	56.9349	58.8034	41.1578	43.1257	69.136	215.744	180.424	228.812	47	46.1	-0.9	13.4	11.6	-1.8	33.6	34.5	0.9	25.4	23.3	-2.1	1.72414	1.85185	0.127714	74.8	72	-2.8	42.3	37.5	-4.8	5.2	5.4	0.2	6.4	6.4	0
222	F	64	PLA	155.7	98.9	98.8	100	5688.28	18.6449	26.9912	1978.43	1654.65	1842.41	76.2621	59.404	74.5793	71.6502	67.3171	73.5051	254.028	199.92	219.947	45.2	45.7	0.5	12.2	12.3	0.1	33	33.4	0.4	19.4	17.9	-1.5	2.08333	2.17391	0.0905797	62.5	74.5	12	24.1	32.6	8.5	5.5	5.5	0	8	7.5	-0.5
225	F	73	PLA	151.7	93.1	74.8	85.7143	4438	21.2055	24.5902	1605.68	2045.32	1468.33	59.4722	72.3282	54.4731	59.1657	62.157	59.1723	218.183	307.355	187.135	48.8	46.8	-2	12	10.9	-1.1	36.8	35.9	-0.9	18.5	17.1	-1.4	1.72414	1.6129	-0.111235	59.6	57.6	-2	13.7	16.2	2.5	6.4	6.4	0	8.5	8.1	-0.4
226	F	63	PLA	149.7	98.9	95.9	71.4286	7956.29	17.8491	19	1558.07	1626.77	1772.39	89.3293	80.8643	96.1097	66.8246	57.8736	70.3559	149.287	199.514	182.95	40	40.6	0.6	7.6	7.2	-0.4	32.4	33.4	1	21.3	21.3	0	1.72414	1.85185	0.127714	72.7	74.8	2.1	33.3	33.2	-0.1	6.1	5.7	-0.4	7.9	7.3	-0.6
232	F	68	PLA	154.2	91.4	89.2	100	3315.6	24.6871	31.0051	1751.78	1513.89	1822.67	77.0235	69.9526	77.2829	52.3438	54.5672	58.9313	233.752	180.873	239.114	58.7	61	2.3	18.2	18.4	0.2	40.5	42.6	2.1	34.5	34.6	0.1	1.92308	2.08333	0.160256	89.1	107.6	18.5	49.5	51.4	1.9	6.9	6	-0.9	7.1	6.6	-0.5
242	F	70	PLA	150.8	100	100	100	8079.54	19.9203	29.1391	1659.26	1640.1	1548.07	71.2691	64.9909	60.519	52.8013	58.6778	55.4254	224.214	211.651	200.144	45.3	46.9	1.6	13.2	14.7	1.5	32.1	32.2	0.1	22.9	21.8	-1.1	2.27273	2.08333	-0.189394	84.7	94.1	9.4	40.9	36.9	-4	4.8	4.5	-0.3	5.5	6.1	0.6
256	F	61	PLA	149.5	100	84.2	100	4418.93	23.6686	32.1361	1876.01	1822.42	1495.38	71.7714	85.8853	65.1684	50.7857	56.5175	71.6954	276.801	240.072	142.834	52.9	53.2	0.3	17	17.8	0.8	35.9	35.4	-0.5	25.4	23.1	-2.3	2	1.92308	-0.0769231	73	73	0	43.9	43.9	0	4.8	5.2	0.4	5.2	5.5	0.3
263	F	69	PLA	159.7	99.5	97.3	100	5846.63	22.3494	30.8772	1699.11	1629.09	1425.68	63.038	70.7662	46.9871	53.6817	37.6118	31.187	244.102	251.287	240.545	57	57.1	0.1	17.6	16.7	-0.9	39.4	40.4	1	21.7	22.3	0.6	1.85185	2.27273	0.420875	86.8	92.8	6	57.4	50.4	-7	5.2	5.4	0.2	8.7	8	-0.7
269	F	73	PLA	151.9	100	73.4	100	7150.63	23.4467	31.4233	1646.24	1898.21	1843.32	60.1615	60.0276	54.3275	44.536	54.4382	73.6943	250.323	279.768	234.37	54.1	53.7	-0.4	17	16.5	-0.5	37.1	37.2	0.1	20.3	24.5	4.2	1.78571	1.78571	0	66.4	80.5	14.1	35.2	39.1	3.9	6.5	6	-0.5	7.9	6.9	-1
[truncated: 36 more columns]
